# Supplementary material for: Enhancing Heart Transplantation: Utilizing Gas-Loaded Nanocarriers to Mitigate Cold/Hypoxia Stress
Source: Int J Mol Sci. 2024 May 23;25(11):5685. doi: 10.3390/ijms25115685 (PMC11171608; doi:10.3390/ijms25115685)
Supplement: Supplementary file 1 [file ijms-25-05685-s001.zip]

Archive with 1 entries (1 files):
- ijms-3008167-supplementary.pdf
